# Supplementary material for: The Effect of Different pH Conditions on Peptides’ Separation from the Skipjack Dark Meat Hydrolysate Using Ceramic Ultrafiltration
Source: Foods. 2023 Sep 8;12(18):3367. doi: 10.3390/foods12183367 (PMC10528393; doi:10.3390/foods12183367)
Supplement: Supplementary file 1 [file foods-12-03367-s001.zip]

Archive with 1 entries (1 files):
- foods-2572112-supplementary.pdf
